# Supplementary material for: Changing biventricular mechanics during thrombectomy for intermediate high-risk pulmonary embolism
Source: Eur Heart J. 2022 Sep 21;44(11):1001. doi: 10.1093/eurheartj/ehac508 (PMC10011330; doi:10.1093/eurheartj/ehac508)
Supplement: ehac508_Supplementary_Data [file ehac508_supplementary_data.zip]

Archive with 2 entries (2 files):
- 20220818_Supplementarytable_I_EHFlash.docx
- 20220818_Supplementaryvideo_I_EHFlash.avi
